# Supplementary material for: Comparative efficacy of non-pharmacological interventions on fear of childbirth for pregnant women: a systematic review and network meta-analysis
Source: Front Psychol. 2025 Mar 12;16:1530311. doi: 10.3389/fpsyg.2025.1530311 (PMC11938124; doi:10.3389/fpsyg.2025.1530311)
Supplement: Supplementary file 5 [file Table_4.XLSX]

## Sheet: Sheet1
_DM_	_CBT_	_EFT_	_MBI_	_Haptonomy_	_MI_	_Counseling_	_SBCE_	_M_	_EDU_	_EDMR_	_Placebo_	_HIIT_	_ACT_	_BA_	_DRE_	_CAU_
DM	0.20 (-1.72,2.12)	0.33 (-1.91,2.57)	0.44 (-1.38,2.25)	0.39 (-1.66,2.43)	0.46 (-1.48,2.40)	0.73 (-1.12,2.59)	0.81 (-1.25,2.86)	0.86 (-0.78,2.51)	0.97 (-0.82,2.75)	1.40 (-0.92,3.71)	1.28 (-0.65,3.21)	1.46 (-1.00,3.92)	1.61 (-0.72,3.94)	1.77 (-0.56,4.09)	1.71 (-0.51,3.93)	1.82 (0.16,3.48)
-0.20 (-2.12,1.72)	CBT	0.13 (-1.60,1.86)	0.24 (-0.95,1.42)	0.19 (-1.13,1.50)	0.26 (-1.10,1.62)	0.53 (-0.73,1.80)	0.61 (-0.93,2.15)	0.66 (-1.24,2.57)	0.77 (-0.37,1.91)	1.20 (-0.67,3.07)	1.08 (-0.22,2.38)	1.26 (-0.78,3.30)	1.41 (-0.49,3.30)	1.57 (-0.32,3.45)	1.51 (-0.23,3.26)	1.62 (0.66,2.57)
-0.33 (-2.57,1.91)	-0.13 (-1.86,1.60)	EFT	0.11 (-1.42,1.63)	0.06 (-1.62,1.73)	0.13 (-1.48,1.75)	0.40 (-1.28,2.08)	0.48 (-1.40,2.35)	0.53 (-1.69,2.76)	0.64 (-0.87,2.15)	1.07 (-1.13,3.27)	0.95 (-0.19,2.09)	1.13 (-1.13,3.40)	1.28 (-0.94,3.50)	1.44 (-0.78,3.65)	1.38 (-0.66,3.42)	1.49 (-0.01,2.99)
-0.44 (-2.25,1.38)	-0.24 (-1.42,0.95)	-0.11 (-1.63,1.42)	MBI	-0.05 (-1.37,1.27)	0.03 (-1.15,1.20)	0.30 (-0.68,1.27)	0.37 (-0.96,1.71)	0.43 (-1.38,2.23)	0.53 (-0.19,1.25)	0.96 (-0.81,2.73)	0.84 (-0.17,1.86)	1.03 (-0.82,2.87)	1.17 (-0.62,2.96)	1.33 (-0.45,3.11)	1.27 (-0.20,2.74)	1.38 (0.65,2.11)
-0.39 (-2.43,1.66)	-0.19 (-1.50,1.13)	-0.06 (-1.73,1.62)	0.05 (-1.27,1.37)	Haptonomy	0.08 (-1.38,1.54)	0.35 (-1.09,1.78)	0.42 (-1.25,2.10)	0.48 (-1.56,2.51)	0.58 (-0.71,1.87)	1.01 (-0.99,3.01)	0.90 (-0.33,2.12)	1.08 (-1.05,3.21)	1.22 (-0.80,3.25)	1.38 (-0.64,3.40)	1.32 (-0.54,3.19)	1.43 (0.24,2.63)
-0.46 (-2.40,1.48)	-0.26 (-1.62,1.10)	-0.13 (-1.75,1.48)	-0.03 (-1.20,1.15)	-0.08 (-1.54,1.38)	MI	0.27 (-1.01,1.55)	0.35 (-1.20,1.89)	0.40 (-1.53,2.33)	0.50 (-0.63,1.64)	0.93 (-0.96,2.83)	0.82 (-0.33,1.96)	1.00 (-1.04,3.04)	1.14 (-0.77,3.06)	1.30 (-0.60,3.21)	1.25 (-0.51,3.00)	1.35 (0.35,2.35)
-0.73 (-2.59,1.12)	-0.53 (-1.80,0.73)	-0.40 (-2.08,1.28)	-0.30 (-1.27,0.68)	-0.35 (-1.78,1.09)	-0.27 (-1.55,1.01)	Counseling	0.07 (-1.37,1.52)	0.13 (-1.71,1.97)	0.23 (-0.77,1.23)	0.66 (-1.15,2.47)	0.55 (-0.69,1.78)	0.73 (-1.24,2.69)	0.87 (-0.96,2.71)	1.03 (-0.79,2.85)	0.98 (-0.67,2.62)	1.08 (0.25,1.91)
-0.81 (-2.86,1.25)	-0.61 (-2.15,0.93)	-0.48 (-2.35,1.40)	-0.37 (-1.71,0.96)	-0.42 (-2.10,1.25)	-0.35 (-1.89,1.20)	-0.07 (-1.52,1.37)	SBCE	0.05 (-1.99,2.10)	0.16 (-1.05,1.37)	0.59 (-1.42,2.60)	0.47 (-1.02,1.96)	0.65 (-1.43,2.73)	0.80 (-1.24,2.83)	0.96 (-1.07,2.98)	0.90 (-0.97,2.77)	1.01 (-0.20,2.22)
-0.86 (-2.51,0.78)	-0.66 (-2.57,1.24)	-0.53 (-2.76,1.69)	-0.43 (-2.23,1.38)	-0.48 (-2.51,1.56)	-0.40 (-2.33,1.53)	-0.13 (-1.97,1.71)	-0.05 (-2.10,1.99)	M	0.10 (-1.66,1.87)	0.53 (-1.77,2.83)	0.42 (-1.50,2.33)	0.60 (-1.85,3.05)	0.74 (-1.58,3.06)	0.90 (-1.41,3.21)	0.85 (-1.36,3.05)	0.95 (-0.69,2.60)
-0.97 (-2.75,0.82)	-0.77 (-1.91,0.37)	-0.64 (-2.15,0.87)	-0.53 (-1.25,0.19)	-0.58 (-1.87,0.71)	-0.50 (-1.64,0.63)	-0.23 (-1.23,0.77)	-0.16 (-1.37,1.05)	-0.10 (-1.87,1.66)	EDU	0.43 (-1.31,2.16)	0.31 (-0.67,1.30)	0.50 (-1.20,2.19)	0.64 (-1.12,2.40)	0.80 (-0.95,2.55)	0.74 (-0.79,2.28)	0.85 (0.20,1.50)
-1.40 (-3.71,0.92)	-1.20 (-3.07,0.67)	-1.07 (-3.27,1.13)	-0.96 (-2.73,0.81)	-1.01 (-3.01,0.99)	-0.93 (-2.83,0.96)	-0.66 (-2.47,1.15)	-0.59 (-2.60,1.42)	-0.53 (-2.83,1.77)	-0.43 (-2.16,1.31)	EDMR	-0.12 (-2.00,1.77)	0.07 (-2.36,2.49)	0.21 (-2.08,2.50)	0.37 (-1.92,2.65)	0.31 (-1.86,2.49)	0.42 (-1.19,2.03)
-1.28 (-3.21,0.65)	-1.08 (-2.38,0.22)	-0.95 (-2.09,0.19)	-0.84 (-1.86,0.17)	-0.90 (-2.12,0.33)	-0.82 (-1.96,0.33)	-0.55 (-1.78,0.69)	-0.47 (-1.96,1.02)	-0.42 (-2.33,1.50)	-0.31 (-1.30,0.67)	0.12 (-1.77,2.00)	Placebo	0.18 (-1.78,2.14)	0.33 (-1.58,2.23)	0.48 (-1.41,2.38)	0.43 (-1.27,2.13)	0.54 (-0.44,1.51)
-1.46 (-3.92,1.00)	-1.26 (-3.30,0.78)	-1.13 (-3.40,1.13)	-1.03 (-2.87,0.82)	-1.08 (-3.21,1.05)	-1.00 (-3.04,1.04)	-0.73 (-2.69,1.24)	-0.65 (-2.73,1.43)	-0.60 (-3.05,1.85)	-0.50 (-2.19,1.20)	-0.07 (-2.49,2.36)	-0.18 (-2.14,1.78)	HIIT	0.14 (-2.30,2.59)	0.30 (-2.13,2.74)	0.25 (-2.04,2.53)	0.35 (-1.46,2.17)
-1.61 (-3.94,0.72)	-1.41 (-3.30,0.49)	-1.28 (-3.50,0.94)	-1.17 (-2.96,0.62)	-1.22 (-3.25,0.80)	-1.14 (-3.06,0.77)	-0.87 (-2.71,0.96)	-0.80 (-2.83,1.24)	-0.74 (-3.06,1.58)	-0.64 (-2.40,1.12)	-0.21 (-2.50,2.08)	-0.33 (-2.23,1.58)	-0.14 (-2.59,2.30)	ACT	0.16 (-2.15,2.46)	0.10 (-2.09,2.30)	0.21 (-1.43,1.85)
-1.77 (-4.09,0.56)	-1.57 (-3.45,0.32)	-1.44 (-3.65,0.78)	-1.33 (-3.11,0.45)	-1.38 (-3.40,0.64)	-1.30 (-3.21,0.60)	-1.03 (-2.85,0.79)	-0.96 (-2.98,1.07)	-0.90 (-3.21,1.41)	-0.80 (-2.55,0.95)	-0.37 (-2.65,1.92)	-0.48 (-2.38,1.41)	-0.30 (-2.74,2.13)	-0.16 (-2.46,2.15)	BA	-0.05 (-2.24,2.13)	0.05 (-1.57,1.68)
-1.71 (-3.93,0.51)	-1.51 (-3.26,0.23)	-1.38 (-3.42,0.66)	-1.27 (-2.74,0.20)	-1.32 (-3.19,0.54)	-1.25 (-3.00,0.51)	-0.98 (-2.62,0.67)	-0.90 (-2.77,0.97)	-0.85 (-3.05,1.36)	-0.74 (-2.28,0.79)	-0.31 (-2.49,1.86)	-0.43 (-2.13,1.27)	-0.25 (-2.53,2.04)	-0.10 (-2.30,2.09)	0.05 (-2.13,2.24)	DRE	0.11 (-1.36,1.57)
-1.82 (-3.48,-0.16)	-1.62 (-2.57,-0.66)	-1.49 (-2.99,0.01)	-1.38 (-2.11,-0.65)	-1.43 (-2.63,-0.24)	-1.35 (-2.35,-0.35)	-1.08 (-1.91,-0.25)	-1.01 (-2.22,0.20)	-0.95 (-2.60,0.69)	-0.85 (-1.50,-0.20)	-0.42 (-2.03,1.19)	-0.54 (-1.51,0.44)	-0.35 (-2.17,1.46)	-0.21 (-1.85,1.43)	-0.05 (-1.68,1.57)	-0.11 (-1.57,1.36)	CAU
League table based on prenatal Foc data
