# Supplementary material for: Comparative efficacy of non-pharmacological interventions on fear of childbirth for pregnant women: a systematic review and network meta-analysis
Source: Front Psychol. 2025 Mar 12;16:1530311. doi: 10.3389/fpsyg.2025.1530311 (PMC11938124; doi:10.3389/fpsyg.2025.1530311)
Supplement: Supplementary file 6 [file Table_5.XLSX]

## Sheet: Sheet1
_EFT_	_Counseling_	_Haptonomy_	_CBT_	_MI_	_SBCE_	_MBI_	_Placebo_	_EDU_	_BA_	_CAU_	_EDMR_
EFT	1.25 (-0.92,3.41)	1.36 (-0.82,3.53)	1.71 (-0.46,3.88)	1.85 (0.33,3.37)	1.92 (-0.23,4.07)	2.30 (0.25,4.36)	2.40 (1.32,3.48)	2.45 (0.51,4.39)	2.88 (0.73,5.04)	3.13 (1.26,5.00)	3.55 (1.41,5.69)
-1.25 (-3.41,0.92)	Counseling	0.11 (-1.45,1.66)	0.46 (-1.09,2.01)	0.60 (-0.94,2.14)	0.67 (-0.84,2.19)	1.05 (-0.33,2.44)	1.15 (-0.73,3.02)	1.20 (-0.01,2.40)	1.64 (0.11,3.16)	1.88 (0.80,2.97)	2.31 (0.80,3.81)
-1.36 (-3.53,0.82)	-0.11 (-1.66,1.45)	Haptonomy	0.35 (-0.73,1.44)	0.49 (-1.06,2.05)	0.56 (-0.97,2.09)	0.94 (-0.46,2.34)	1.04 (-0.85,2.93)	1.09 (-0.13,2.31)	1.53 (-0.02,3.07)	1.78 (0.66,2.89)	2.20 (0.68,3.72)
-1.71 (-3.88,0.46)	-0.46 (-2.01,1.09)	-0.35 (-1.44,0.73)	CBT	0.14 (-1.41,1.69)	0.21 (-1.31,1.74)	0.59 (-0.80,1.99)	0.69 (-1.19,2.57)	0.74 (-0.48,1.95)	1.18 (-0.36,2.71)	1.42 (0.32,2.53)	1.85 (0.33,3.36)
-1.85 (-3.37,-0.33)	-0.60 (-2.14,0.94)	-0.49 (-2.05,1.06)	-0.14 (-1.69,1.41)	MI	0.07 (-1.45,1.59)	0.45 (-0.93,1.83)	0.55 (-0.53,1.62)	0.60 (-0.61,1.80)	1.03 (-0.50,2.56)	1.28 (0.19,2.37)	1.70 (0.20,3.21)
-1.92 (-4.07,0.23)	-0.67 (-2.19,0.84)	-0.56 (-2.09,0.97)	-0.21 (-1.74,1.31)	-0.07 (-1.59,1.45)	SBCE	0.38 (-0.97,1.74)	0.48 (-1.38,2.33)	0.53 (-0.65,1.70)	0.96 (-0.54,2.47)	1.21 (0.16,2.26)	1.63 (0.15,3.11)
-2.30 (-4.36,-0.25)	-1.05 (-2.44,0.33)	-0.94 (-2.34,0.46)	-0.59 (-1.99,0.80)	-0.45 (-1.83,0.93)	-0.38 (-1.74,0.97)	MBI	0.10 (-1.65,1.84)	0.14 (-0.69,0.98)	0.58 (-0.79,1.95)	0.83 (-0.02,1.68)	1.25 (-0.09,2.60)
-2.40 (-3.48,-1.32)	-1.15 (-3.02,0.73)	-1.04 (-2.93,0.85)	-0.69 (-2.57,1.19)	-0.55 (-1.62,0.53)	-0.48 (-2.33,1.38)	-0.10 (-1.84,1.65)	Placebo	0.05 (-1.56,1.66)	0.49 (-1.38,2.35)	0.74 (-0.79,2.26)	1.16 (-0.69,3.00)
-2.45 (-4.39,-0.51)	-1.20 (-2.40,0.01)	-1.09 (-2.31,0.13)	-0.74 (-1.95,0.48)	-0.60 (-1.80,0.61)	-0.53 (-1.70,0.65)	-0.14 (-0.98,0.69)	-0.05 (-1.66,1.56)	EDU	0.44 (-0.75,1.63)	0.69 (0.17,1.20)	1.11 (-0.05,2.27)
-2.88 (-5.04,-0.73)	-1.64 (-3.16,-0.11)	-1.53 (-3.07,0.02)	-1.18 (-2.71,0.36)	-1.03 (-2.56,0.50)	-0.96 (-2.47,0.54)	-0.58 (-1.95,0.79)	-0.49 (-2.35,1.38)	-0.44 (-1.63,0.75)	BA	0.25 (-0.82,1.32)	0.67 (-0.82,2.16)
-3.13 (-5.00,-1.26)	-1.88 (-2.97,-0.80)	-1.78 (-2.89,-0.66)	-1.42 (-2.53,-0.32)	-1.28 (-2.37,-0.19)	-1.21 (-2.26,-0.16)	-0.83 (-1.68,0.02)	-0.74 (-2.26,0.79)	-0.69 (-1.20,-0.17)	-0.25 (-1.32,0.82)	CAU	0.42 (-0.62,1.46)
-3.55 (-5.69,-1.41)	-2.31 (-3.81,-0.80)	-2.20 (-3.72,-0.68)	-1.85 (-3.36,-0.33)	-1.70 (-3.21,-0.20)	-1.63 (-3.11,-0.15)	-1.25 (-2.60,0.09)	-1.16 (-3.00,0.69)	-1.11 (-2.27,0.05)	-0.67 (-2.16,0.82)	-0.42 (-1.46,0.62)	EDMR
League tables based on postpartum Foc data
